# Supplementary material for: Human placental trophoblast cells contribute to maternal–fetal tolerance through expressing IL-35 and mediating iTR35 conversion
Source: Nat Commun. 2019 Oct 10;10:4601. doi: 10.1038/s41467-019-12484-z (PMC6787064; doi:10.1038/s41467-019-12484-z)
Supplement: Supplementary file 3 — Source Data [file 41467_2019_12484_MOESM3_ESM.xls]

## Sheet: Figure 1
Figure 1a
	Serum IL-35 (pg ml-1)
	First-trimester pregnancies	Healthy controls
	3508.16	139.643
	225.105	977.82
	737.558	141.9
	174.795	308.31
	484.073	150.93
	1054.58	258.323
	246.39	197.37
	2519.69	419.25
	1808.26	154.155
	3432.69	246.068
	929.123	195.435
	2132.37	318.63
	1541.55	135.45
	977.82
	246.068
	318.63
	308.31
Figure 1b
	mRNA expression (fold to HTR8)
		ebi3		p35
	Primary trophoblasts	0.939623	1.43103	0.857724	0.96347
	HTR	0.94	1.06	0.9	1.1
	Figure 1C
	IL-35 (pg ml-1)
	HTR8
	5631.48
	2814.98
	3124.55

## Sheet: Figure 2
Figure 2a
CCK8
Control	IL-35(50ng ml-1)	IL-35(100ng ml-1)	PT	PT+IL-35 mAb	HTR8	HTR8+IL-35 mAb
1.53927	1.1962	1.1862	0.536633	0.765817	0.8636	1.17072
1.1407	0.9899	0.8899	0.4787	0.949583	0.860317	0.93645
1.42695	0.96125	0.76125	0.59655	0.863667	0.5831	0.9308
1.48115	1.26317	1.06317	0.47295	0.58505	0.78105	0.9302
Figure 2b
Figure 2c
ebi3 mRNA expression (relative)							p35 mRNA expression (relative)
Control	IL-35(50ng ml-1)	IL-35(100ng ml-1)	PT	HTR8			Control	IL-35(50ng ml-1)	IL-35(100ng ml-1)	PT	HTR8
1	15.562	79.341	74.543	27.8576			1	0.875573	0.693755	0.866035	1.11922
1.3	14.42	87.4	66.5718	20.5348			1.1	1.89211	1.43396	0.97942	1.14076
1.2	14.991	83.3705	70.5574	24.1962			0.9	1.32869	0.702222	1.28642	1.69349
0.9	21.112	69.551	63.1285	26.1729

## Sheet: Figure 3
Figure 3
LAG3+ Tconv %							CD73+ Tconv %						CTLA-4+ Tconv %
control	IL-35	PT	HTR8				control	IL-35	PT	HTR8			control	IL-35	PT	HTR8
45.93	53.22	56.01	58.9				73.55	78.26	82.17	88.31			17.65	18.31	17.37	21
35.91	41.06	43.7	42.93				63.61	67.52	71.27	78.57			8	8.89	7.48	10.05
30.98	35.7	36.98	38.9				71.2	78.1	75.8	80.5			6.75	7.1	7.36	11

## Sheet: Figure 4
Figure 4a
														Figure 4a
	IL-10 (pg ml-1)							IL-12p70 (pg ml-1)							IL-17A (pg ml-1)							IFN-γ (pg ml-1)
	Control	IL-35	PT	PT+IL-35 mAb	HTR8	HTR8+IL-35 mAb		Control	IL-35	PT	PT+IL-35 mAb	HTR8	HTR8+IL-35 mAb		Control	IL-35	PT	PT+IL-35 mAb	HTR8	HTR8+IL-35 mAb		Control	IL-35	PT	PT+IL-35 mAb	HTR8	HTR8+IL-35 mAb
	2351.41	3244.1	2881.48	2551.41	3191.48	2711.41		27.04	40.61	36.65	24.76	54.65	32.76		4013.3	2681.86	3134.11	4206.95	3036.11	3808.95		9152.9	4716.04	6549.07	9057.87	6079.07	8720.87
	2059.37	2961.69	2956.71	2359.37	3316.71	2509.37		23.55	38.78	34.89	22.21	49.89	25.21		3749.29	2535.66	3004.7	3972.15	2881.7	3574.15		9727	5382.08	6246.07	9365.87	5824.07	9045.87
	IL-1β (pg ml-1)							IL-4 (pg ml-1)							IL-6 (pg ml-1)							TNF-α (pg ml-1)
	Control	IL-35	PT	PT+IL-35 mAb	HTR8	HTR8+IL-35 mAb		Control	IL-35	PT	PT+IL-35 mAb	HTR8	HTR8+IL-35 mAb		Control	IL-35	PT	PT+IL-35 mAb	HTR8	HTR8+IL-35 mAb		Control	IL-35	PT	PT+IL-35 mAb	HTR8	HTR8+IL-35 mAb
	115.67	103.68	195.26	218.65	273.26	285.65		450	411	528	654	606	721		4735	4583	4828.5	4697	4428.5	4397		15091.3	12276.4	35011.2	32987.4	31011.2	29987.4
	129.33	153.48	225.64	243.87	314.64	341.87		413.91	409.68	606.48	541.46	715.48	639.46		4485.7	3536.64	4044.65	5105.57	3644.65	5203.57		9326.26	10097.7	29111.8	28286.2	26111.8	38086.2
Figure 4b

## Sheet: Figure 5
Figure 5e
	Embryo size (mm)
	AP mice	NP mice	AP mice + vehicle	AP mice + IL-35	AP mice + vehicle	AP mice + IL-35 mAb	NP mice + vehicle	NP mice + IL-35 mAb
	4.5	14.5	3.1	4	4.23	2.9	12	5.2
	5	13.6	3.8	11.5	3.98	3.3	12.2	4.3
	5.2	13.3	4.1	11.8	5.2	3.8	12.6	4.5
	5.3	13.2	4.4	11.8	4.5	4.1	12.7	5.2
	5.32	12.5	4.5	11.9	4.1	4.2	12.8	5.1
	5.1	13.6	5.2	12	13	4.8	12.8	11
	12	13.2	11.9	12	11	5	12.9	11.8
	12	13.5	12	12	13.2	5.1	12.9	12.2
	12	12.3	12	12	12.5	5.2	13	12.2
	12	12.9	12.3	12	12	5.2	13	12.3
	12.2	14.5	12.4	14.5	13	10	14.2	12.3
	12.2	13.4	12.4	12	12.6	11	13	12.4
	12.2	14	12.5	12.1	12.8	11.8	13.1	12.5
	12.2	12.8	12.5	12.1	13.9	11.9	13.1	12.5
	12.3	14	12.5	12.2	13.2	12.4	13.2	12.6
	12.4	13	12.6	12.2	13.5	12.6	13.3	12.7
	12.4	13.6	12.6	12.3	11.2	12.9	13.3	12.7
	12.5	13.4	12.7	12.3	13.4	13	13.3	12.8
	12.6	13.2	12.7	12.5	13.2	13	13.3	12.9
	12.7	12.7	12.8	12.6	11.8	13.5	13.5	13
	12.8	12.5	12.9	12.6	11.5	13.6	13.6	13.2
	12.9	13.5	12.9	12.8	12	13.8	13.6	13.4
	12.9	12.8	13	13	13.2	14	13.8	13.4
	13	14	13	13	12.7	14	13.9	13.8
	13.2	12.5	13	13	13.4	14.2	13.9	14
	13.2	12.7	13	14.2		12.8	14
	13.2	13	13	13.1		12.8	14
	13.3	12.6	13	13.4			14.5
	13.4	12.2	13.1	13.6
	13.5	12.5	13.2	13.6
	13.6	13	13.3	13.9
	14	12.4	13.4
	14	12.4	13.5
	14	13.5	14
	11.6	13	12.9
		12.5	12.7
		13	12.6
		12.2	13
		12.7
Figure 5f
	Proportion of live embryos
	AP mice	NP mice	AP mice + vehicle	AP mice + IL-35	AP mice + vehicle	AP mice + IL-35 mAb	NP mice + vehicle	NP mice + IL-35 mAb
	0.778	1	0.9	1	0.857	0.667	1	0.778
	0.875	1	0.778	0.909	0.75	0.6	1	0.875
	0.778	1	0.9	1	0.8	0.625	1	0.75
	0.889	1	0.778	1
Figure 5g
Figure 5h
		AP mice				NP mice
	ebi3	0.3	0.28	0.35	0.15	1.07	0.96	0.9	1.01
	p35	0.36	0.53	0.46	0.43	1.05	0.96	1.04	0.95

## Sheet: Figure 6
Figure 6e
Figure 6f
		AP mice				NP mice
	ebi3	0.22	0.17	0.16	0.31	0.88	0.87	1.24	1.03
	p35	0.45	0.24	0.18	0.19	1.15	0.77	1.04	0.97
Figure 6g
		AP mice +vehicle				AP mice +IL-35
	ebi3	1.12	1.01	0.95	0.85	3.31	3.26	3.38	3.66
	p35	0.97	1.01	0.99	0.88	3.2	3.32	3.3	3.15
Figure 6h
			AP mice +vehicle			AP mice +IL-35 mAb
		ebi3	1.22	0.8	1.02	0.15	0.22	0.17
		p35	1.06	0.66	1.37	0.11	0.09	0.12
Figure 6i
			NP mice +vehicle			NP mice +IL-35 mAb
		ebi3	1.01	1.19	0.83	0.12	0.16	0.15
		p35	0.83	1.28	0.88	0.09	0.11	0.09
